# Supplementary material for: Impact of a whole food, plant-based diet on LDL-cholesterol and cardiovascular risk factors in adults with heterozygous familial hypercholesterolemia: a randomized, two-period, two-treatment, crossover, fully controlled feeding trial
Source: Nat Commun. 2026 May 20;17:6632. doi: 10.1038/s41467-026-73468-4 (PMC13381664; doi:10.1038/s41467-026-73468-4)
Supplement: Supplementary file 4 — Source data [file 41467_2026_73468_MOESM4_ESM.xlsx]

## Sheet: Description of source data
Source data file for the FH-Diet study.
Source data contains summary statistics shown in each table and figure in the main manuscript and supplementary material.
Abbreviations found in the Source data are found in the main manuscript and in the supplementary material.

## Sheet: Figure 1
stage	n
Assessed for eligibility	141
Excluded	90
Not meeting inclusion criteria	25
Declined to participate	62
Withdrawn before randomization	3
Randomized	51
Allocated to SAD-WFPB sequence	28
Dropped out after 1 week	1
Protocol noncompliance	2
Primary analysis	27
Per protocol analysis	25
Allocated to WFPB-SAD sequence	23
Primary analysis	23
Per protocol analysis	23

## Sheet: Table 1
group	outcome	unit	estimate	spread	spread_type	n	percent
All	Age	years	36.7	11.7	SD
SAD-WFPB	Age	years	34.44	13.03	SD
WFPB-SAD	Age	years	39.35	9.52	SD
All	Sex (Female)					26	52
SAD-WFPB	Sex (Female)					14	51.9
WFPB-SAD	Sex (Female)					12	52.2
All	LDLR genotype (RD)					14	28
SAD-WFPB	LDLR genotype (RD)					10	37
WFPB-SAD	LDLR genotype (RD)					4	17.4
All	LDLR genotype (RN)					32	64
SAD-WFPB	LDLR genotype (RN)					16	59.3
WFPB-SAD	LDLR genotype (RN)					16	69.6
All	BMI	kg/m2	26.97	5.03	SD
SAD-WFPB	BMI	kg/m2	27.44	5.69	SD
WFPB-SAD	BMI	kg/m2	26.42	4.19	SD
All	Waist circumference	cm	89.74	12.33	SD
SAD-WFPB	Waist circumference	cm	89.81	13.75	SD
WFPB-SAD	Waist circumference	cm	89.65	10.72	SD
All	Waist circumference (Female)	cm	88	14.6	SD
SAD-WFPB	Waist circumference (Female)	cm	89.4	17.4	SD
WFPB-SAD	Waist circumference (Female)	cm	86.4	11.1	SD
All	Waist circumference (Male)	cm	91.6	9.6	SD
SAD-WFPB	Waist circumference (Male)	cm	90.2	9.2	SD
WFPB-SAD	Waist circumference (Male)	cm	89.7	10.7	SD
All	Pre-trial Rx (Statin mono)					11	22
SAD-WFPB	Pre-trial Rx (Statin mono)					5	18.5
WFPB-SAD	Pre-trial Rx (Statin mono)					6	26.1
All	Pre-trial Rx (Statin + Eze)					23	46
SAD-WFPB	Pre-trial Rx (Statin + Eze)					12	44.4
WFPB-SAD	Pre-trial Rx (Statin + Eze)					11	47.8
All	Pre-trial Rx (iPCSK9)					12	24
SAD-WFPB	Pre-trial Rx (iPCSK9)					8	29.6
WFPB-SAD	Pre-trial Rx (iPCSK9)					4	17.4
All	Total cholesterol	mmol/L	8.13	1.91	SD
SAD-WFPB	Total cholesterol	mmol/L	8.02	2	SD
WFPB-SAD	Total cholesterol	mmol/L	8.26	1.82	SD
All	LDL-C	mmol/L	6.17	1.77	SD
SAD-WFPB	LDL-C	mmol/L	6.12	1.87	SD
WFPB-SAD	LDL-C	mmol/L	6.23	1.7	SD
All	LDL-C corrected for Lp(a)	mmol/L	6.03	1.78	SD
SAD-WFPB	LDL-C corrected for Lp(a)	mmol/L	5.97	1.84	SD
WFPB-SAD	LDL-C corrected for Lp(a)	mmol/L	6.1	1.75	SD
All	HDL-C	mmol/L	1.36	0.3	SD
SAD-WFPB	HDL-C	mmol/L	1.34	0.28	SD
WFPB-SAD	HDL-C	mmol/L	1.38	0.34	SD
All	Triglycerides	mmol/L	1.45	0.96	SD
SAD-WFPB	Triglycerides	mmol/L	1.48	1.01	SD
WFPB-SAD	Triglycerides	mmol/L	1.42	0.94	SD
All	ApoA1	g/L	1.45	0.21	SD
SAD-WFPB	ApoA1	g/L	1.45	0.22	SD
WFPB-SAD	ApoA1	g/L	1.45	0.21	SD
All	ApoB	g/L	1.68	0.4	SD
SAD-WFPB	ApoB	g/L	1.64	0.41	SD
WFPB-SAD	ApoB	g/L	1.72	0.4	SD
All	Lp(a)	nmol/L	69.28	83.98	SD
SAD-WFPB	Lp(a)	nmol/L	72.59	94.08	SD
WFPB-SAD	Lp(a)	nmol/L	65.39	72.24	SD
All	C-reactive protein	mg/L	1.67	1.86	SD
SAD-WFPB	C-reactive protein	mg/L	1.59	1.71	SD
WFPB-SAD	C-reactive protein	mg/L	1.77	2.07	SD
All	Fasting glucose	mmol/L	5.16	0.5	SD
SAD-WFPB	Fasting glucose	mmol/L	5.15	0.51	SD
WFPB-SAD	Fasting glucose	mmol/L	5.16	0.51	SD
All	Fasting insulin	pmol/L	57.14	26.78	SD
SAD-WFPB	Fasting insulin	pmol/L	55.77	25.1	SD
WFPB-SAD	Fasting insulin	pmol/L	58.7	29.04	SD
All	HbA1c	%	5.21	0.3	SD
SAD-WFPB	HbA1c	%	5.18	0.3	SD
WFPB-SAD	HbA1c	%	5.23	0.3	SD
All	Systolic blood pressure	mm Hg	112.11	10.2	SD
SAD-WFPB	Systolic blood pressure	mm Hg	112.68	7.48	SD
WFPB-SAD	Systolic blood pressure	mm Hg	111.45	12.84	SD
All	Diastolic blood pressure	mm Hg	68.97	8.64	SD
SAD-WFPB	Diastolic blood pressure	mm Hg	70.1	7.85	SD
WFPB-SAD	Diastolic blood pressure	mm Hg	67.64	9.48	SD
All	Estimated ten-year risk of CVD event	%	6.77	6.93	SD
SAD-WFPB	Estimated ten-year risk of CVD event	%	6.03	6.83	SD
WFPB-SAD	Estimated ten-year risk of CVD event	%	7.62	7.11	SD

## Sheet: Table 2
outcome	unit	SAD_estimate	SAD_spread	SAD_spread_type	WFPB_estimate	WFPB_spread	WFPB_spread_type	WFPB_SAD_change_abs	ci_low_abs	ci_high_abs	WFPB_SAD_change_rel	ci_low_rel	ci_high_rel	p_value
LDL-C	mmol/L	7.14	0.29	SEM	5.86	0.29	SEM	-1.28	-1.55	-1.02	-0.179	-0.217	-0.143	<0.0001
Total cholesterol	mmol/L	9.13	0.3	SEM	7.65	0.3	SEM	-1.48	-1.74	-1.21	-0.162	-0.192	-0.133	<0.0001
LDL-C corrected for Lp(a)	mmol/L	6.99	0.29	SEM	5.7	0.29	SEM	-1.29	-1.55	-1.03	-0.185	-0.222	-0.147	<0.0001
HDL-C	mmol/L	1.29	0.04	SEM	1.18	0.04	SEM	-0.11	-0.16	-0.06	-0.085	-0.124	-0.047	<0.0001
Triglycerides	mmol/L	1.53	0.13	SEM	1.32	0.1	SEM				-0.095	-0.153	-0.034	0.004
Non-HDL-C	mmol/L	7.84	0.3	SEM	6.47	0.3	SEM	-1.37	-1.62	-1.12	-0.175	-0.207	-0.143	<0.0001
ApoA1	g/L	1.36	0.03	SEM	1.25	0.03	SEM	-0.1	-0.14	-0.07	-0.074	-0.103	-0.051	<0.0001
ApoB	g/L	1.89	0.06	SEM	1.61	0.06	SEM	-0.28	-0.34	-0.22	-0.148	-0.18	-0.116	<0.0001
Lp(a)	nmol/L	76.6	13.1	SEM	78.3	13.1	SEM	1.6	-2.3	5.6	0.021	-0.03	0.073	0.41
C-reactive protein	mg/L	1.62	0.26	SEM	1.68	0.28	SEM				-0.024	-0.202	0.195	0.81
Fasting glucose	mmol/L	5.02	0.07	SEM	5.04	0.07	SEM	0.02	-0.07	0.12	0.004	-0.014	0.024	0.63
Fasting insulin	pmol/L	53	2.8	SEM	54.3	2.8	SEM	1.4	-2.8	5.6	0.026	-0.053	0.106	0.52
HbA1c	%	5.19	0.04	SEM	5.16	0.04	SEM	-0.03	-0.07	0.01	-0.006	-0.013	0.002	0.14
Systolic blood pressure	mm Hg	112.5	1.3	SEM	110.7	1.3	SEM	-1.7	-3.2	-0.3	-0.015	-0.028	-0.003	0.02
Diastolic blood pressure	mm Hg	69.4	1.2	SEM	67	1.2	SEM	-2.4	-4.1	-0.7	-0.035	-0.059	-0.01	0.008
Estimated ten-year risk of CVD event	%	9	1.4	SEM	7.38	1.04	SEM				-0.119	-0.194	-0.036	0.007

## Sheet: Table 3
outcome	stratification	stratification_level	n	WFPB_SAD_change_rel	ci_low	ci_high	p_value	p_value_interaction_strat	p_value_interaction_cont
LDL-C	Sex	Female	26	-0.167	-0.212	-0.121	<0.0001	0.72
LDL-C	Sex	Male	24	-0.197	-0.253	-0.14	<0.0001
LDL-C	LDLR genotype	Receptor-defective	14	-0.186	-0.247	-0.124	<0.0001	0.39
LDL-C	LDLR genotype	Receptor-negative	32	-0.17	-0.217	-0.123	<0.0001
LDL-C	Age	< 40 years old	27	-0.18	-0.233	-0.127	<0.0001	0.55	0.14
LDL-C	Age	≥ 40 years old	23	-0.179	-0.226	-0.131	<0.0001
ApoB	Sex	Female	26	-0.151	-0.189	-0.112	<0.0001	0.46
ApoB	Sex	Male	24	-0.14	-0.187	-0.092	<0.0001
ApoB	LDLR genotype	Receptor-defective	14	-0.144	-0.197	-0.09	<0.0001	0.78
ApoB	LDLR genotype	Receptor-negative	32	-0.145	-0.185	-0.105	<0.0001
ApoB	Age	< 40 years old	27	-0.146	-0.191	-0.102	<0.0001	0.58	0.22
ApoB	Age	≥ 40 years old	23	-0.146	-0.186	-0.106	<0.0001

## Sheet: Table 4
outcome	unit	SAD_estimate	SAD_spread	SAD_spread_type	WFPB_estimate	WFPB_spread	WFPB_spread_type	WFPB_SAD_change_abs	ci_low_abs	ci_high_abs	WFPB_SAD_change_rel	ci_low_rel	ci_high_rel	p_value
PCSK9	ng/mL	367.68	26.11	SEM	357.93	28.08	SEM				-0.016	-0.087	0.06	0.67
Desmosterol ratio to cholesterol	100 µmol/mmol	14.5	0.6	SEM	14.3	0.6	SEM	-0.2	-1.2	0.8	-0.014	-0.083	0.055	0.67
Lathosterol ratio to cholesterol	100 µmol/mmol	65.37	3.57	SEM	70.56	3.57	SEM	5.19	0.31	10.07	0.079	0.005	0.154	0.04
Lanosterol ratio to cholesterol	100 µmol/mmol	22.24	1.25	SEM	24.87	1.25	SEM	2.63	-0.09	5.36	0.118	-0.004	0.241	0.06
Campesterol ratio to cholesterol	100 µmol/mmol	99.88	4.87	SEM	93.6	4.87	SEM				-0.063	-0.122	-0.004	0.04
beta_Sitosterol ratio to cholesterol	100 µmol/mmol	68.08	3.19	SEM	69.08	3.26	SEM	2.9	-2	8.1	0.029	-0.02	0.081	0.24
Cholestanol ratio to cholesterol	100 µmol/mmol	59.7	2	SEM	54.7	2	SEM	-5.1	-8.2	-2	-0.085	-0.137	-0.034	0.002
Lathosterol to cholestanol ratio	µmol/mmol	1.2	0.09	SEM	1.39	0.09	SEM	0.19	0.1	0.29	0.158	0.083	0.242	<0.0001
Total GLP-1	pmol/mL	20.88	2.92	SEM	21.59	2.92	SEM	0.71	-0.12	1.54	0.034	-0.006	0.074	0.09
Peptide YY	pg/mL	28.82	0.69	SEM	28.06	0.69	SEM	-0.76	-2.02	0.49	-0.026	-0.07	0.017	0.23

## Sheet: Table 5
outcome	timing	sex	WFPB_SAD_change_rel	ci_low_rel	ci_high_rel	p_value	p_value_interaction
Desire to eat	Before meal	Female	-0.098	-0.209	0.01	0.09	0.55
Desire to eat	Before meal	Male	-0.128	-0.228	-0.027	0.01	0.55
Hunger	Before meal	Female	-0.079	-0.192	0.034	0.18	0.42
Hunger	Before meal	Male	-0.131	-0.238	-0.024	0.02	0.42
Fullness	Before meal	Female	0.204	0.027	0.382	0.03	0.89
Fullness	Before meal	Male	0.266	0.041	0.49	0.02	0.89
Prospective food consumption	Before meal	Female	-0.027	-0.121	0.064	0.57	0.45
Prospective food consumption	Before meal	Male	-0.069	-0.155	0.017	0.12	0.45
Appetite score	Before meal	Female	-0.074	-0.163	0.014	0.11	0.49
Appetite score	Before meal	Male	-0.105	-0.188	-0.023	0.01	0.49
Desire to eat	After meal	Female	-0.246	-0.451	0.033	0.09	0.03
Desire to eat	After meal	Male	-0.547	-0.676	-0.357	<0.0001	0.03
Hunger	After meal	Female	-0.196	-0.415	0.104	0.19	0.05
Hunger	After meal	Male	-0.497	-0.64	-0.285	0.0001	0.05
Fullness	After meal	Female	0.117	0.046	0.188	0.002	0.84
Fullness	After meal	Male	0.114	0.03	0.195	0.008	0.84
Prospective food consumption	After meal	Female	-0.311	-0.484	-0.085	0.01	0.55
Prospective food consumption	After meal	Male	-0.393	-0.55	-0.167	0.002	0.55
Appetite score	After meal	Female	-0.231	-0.38	-0.047	0.02	0.09
Appetite score	After meal	Male	-0.417	-0.535	-0.258	<0.0001	0.09
Satiety quotient		Female	0.051	-0.108	0.209	0.53	0.75
Satiety quotient		Male	0.017	-0.19	0.223	0.87	0.75
Meal appreciation	After meal	Female	-0.065	-0.162	0.031	0.2	0.48
Meal appreciation	After meal	Male	-0.013	-0.11	0.084	0.8	0.48

## Sheet: Table 6
outcome	unit	SAD_mean	SAD_spread	SAD_spread_type	WFPB_mean	WFPB_spread	SAD_spread_type
Carbohydrates	% of energy	50	0	SD	50	0	SD
Sugars	g	157.6	16.2	SD	137.6	18.6	SD
Added sugars	g	91.5	17.7	SD	38.4	8.7	SD
Total fiber	g	22.4	1.6	SD	47.5	8.7	SD
Soluble fiber	g	6.7	1.4	SD	11.3	1.9	SD
Insoluble fiber	g	15.7	1.4	SD	36.2	6.9	SD
Proteins	% of energy	15	0	SD	15	0	SD
Animal proteins	% of energy	9.7	0.6	SD	5.6	2.3	SD
Plant proteins	% of energy	5.3	0.6	SD	9.4	2.2	SD
Lipids	% of energy	35	0	SD	35	0	SD
Saturated fatty acids	% of energy	12	0	SD	6.5	1.8	SD
Monounsaturated fatty acids	% of energy	13.7	1.3	SD	16.5	0.7	SD
Polyunsaturated fatty acids	% of energy	6.8	1.2	SD	9.8	2.2	SD
Trans fatty acids	% of energy	1	0.4	SD	0.5	0.2	SD
Omega-3 polyunsaturated fatty acids	g	3.2	1.3	SD	5.3	1.9	SD
Omega-6 polyunsaturated fatty acids	g	16.1	3.8	SD	22.9	5	SD
Phytosterols	mg	74	36	SD	116	56	SD
Cholesterol	mg	366	133	SD	203	152	SD
Sodium	mg	3515	105	SD	2519	285	SD
Animal foods	% of energy	45	9	SD	18	6	SD
Plant foods	% of energy	55	9	SD	82	6	SD
Unprocessed red meat	g	19	33	SD	9	23	SD
Processed meat	g	54	27	SD	0	0	SD
Poultry	g	78	42	SD	28	38	SD
Eggs	g	31	42	SD	32	51	SD
Fish/seafood	g	13	35	SD	34	43	SD
Dairy products	g	280	131	SD	131	106	SD
Total animal food	g	474	133	SD	234	103	SD
Soy-based products	g	0	0	SD	178	90	SD
Legumes	g	23	21	SD	99	75	SD
Nuts/seeds	g	19	13	SD	40	20	SD
Total plant proteins	g	42	24	SD	318	94	SD
Whole grains	g	41	41	SD	229	68	SD
Refined grains	g	200	61	SD	40	72	SD
Whole fruits	g	243	74	SD	565	164	SD
Vegetables	g	401	119	SD	684	263	SD
Sugary drinks	g	394	163	SD	141	198	SD
Energy density	kcal/g	1.3	0.12	SD	1.04	0.16	SD
Energy density without beverage	kcal/g	1.55	0.14	SD	1.12	0.22	SD
Unprocessed or minimally processed foods	% of energy	31	7	SD	46	7	SD
Ultra-processed foods	% of energy	47	8	SD	33	10	SD
Mediterranean diet score	pts	22	1	SD	38	1	SD
Healthy Eating Index-2020	pts	50	8	SD	79	3	SD
Healthy Eating Food Index-2019	pts	39	6	SD	71	4	SD

## Sheet: Suppl. Table 1
outcome	unit	SAD_estimate	SAD_spread	SAD_spread_type	WFPB_estimate	WFPB_spread	WFPB_spread_type	WFPB_SAD_change_abs	ci_low_abs	ci_high_abs	WFPB_SAD_change_rel	ci_low_rel	ci_high_rel	p_value
Compliance	%	99.5	0.1	SEM	99.2	0.1	SEM	-0.3	-0.6	0.1				0.11
Daily energy intake	kcal/day	2790	51	SEM	2777	51	SEM	-13	-36	9	-0.005	-0.013	0.003	0.24
Post-intervention weight	kg	76.4	2	SEM	76.3	2	SEM	-0.1	-0.4	0.2	-0.001	-0.005	0.003	0.45
Post-intervention visceral adipose tissue mass	g	624	49	SEM	635	49	SEM	11	-30	53	0.018	-0.048	0.085	0.58
Weight change during intervention	%	-0.82	0.22	SEM	-1.3	0.22	SEM	-0.48	-0.92	-0.05				0.03

## Sheet: Suppl. Figure 1
outcome	group	n	percent
LDL-C	≥ 5%	43	86
LDL-C	≥ 10%	39	78
LDL-C	≥ 15%	35	70
LDL-C	≥ 20%	27	54
LDL-C	≥ 25%	12	24
LDL-C	≥ 30%	5	10
ApoB	≥ 5%	40	80
ApoB	≥ 10%	34	68
ApoB	≥ 15%	24	48
ApoB	≥ 20%	14	28
ApoB	≥ 25%	8	16
ApoB	≥ 30%	1	2

[truncated: 10 more sheets: Suppl. Table 2, Suppl. Table 3, Suppl. Table 4, Suppl. Table 5, Suppl. Table 6, Suppl. Figure 2, Suppl. Table 7, Suppl. Table 8, Suppl. Figure 3, Suppl. Figure 4]
